# Supplementary material for: Cellular miR-6741-5p as a Prognostic Biomarker Predicting Length of Hospital Stay among COVID-19 Patients
Source: Viruses. 2022 Nov 30;14(12):2681. doi: 10.3390/v14122681 (PMC9781286; doi:10.3390/v14122681)
Supplement: Supplementary file 1 [file viruses-14-02681-s001.zip]

Archive with 1 entries (1 files):
- viruses-1969111-supplementary.pdf
